# Supplementary material for: Burden of scabies in displacement settings: A systematic review and meta-analysis among forcibly displaced populations
Source: PLoS Negl Trop Dis. 2025 Dec 23;19(12):e0013853. doi: 10.1371/journal.pntd.0013853 (PMC12725569; doi:10.1371/journal.pntd.0013853)
Supplement: S4 File — (XLSX) [file pntd.0013853.s004.xlsx]

## Sheet: Sheet1
Auther Name	Year of publication	Data collection Year	Publication Year	Study Design	Study Location	Country	Sub-Continent	Continent	Study setting	Population	Study population	Collection Tool	Diagnostic Tool	Total sample	Response Rate	Sample Size	Number Of Case	Proportion of Scabies	Prevalence 100%	SE
Lafta R., et.al	2016	2015	2014–2018	Cross sectional	Kirkuk, Baghdad, and Karbala	Iraq	Middle East	Asia	IDP	women and children, age 15 and under	Women and under 15 children	Semi-structured questions	Questionnaire-Based/Interview Methods	4879	100	4879	305	0.625	6.25	0.00693091
Theuring S., et.al	2016	2014-2015	2014–2018	Cross sectional	Berlin	Germany	Central Europe	Europe	Refugee camp	Unaccompanied minor refugees	Unaccompanied minor refugees	Questionnaires, medical history and symptoms	Questionnaire-Based/Interview Methods	1248	100	1248	17	0.014	1.4	0.00332579
Ismael AF and El-Gilany A.	2015	2014	2014–2018	Cross sectional	southern Chad	Chad	Central Africa	Africa	Refugee camp	Patients attending the Dermatology outpatients	Patients	Clinical examination	Clinical examination	374	100	374	20	0.0535	5.35	0.0116359
Rasul MM., et.al	2019	2017-2018	2019–2025	Cross sectional	Kaga Bandoro district	Central African Republic	Central Africa	Africa	IDP	Patients	Patients	Questionnaire-based interview and diagnosis was made on clinical evaluation and laboratory methods.	Clinical Examination Combined with Questionnaries	1561	100	1561	74	0.0722	7.22	0.0065508
Rahman MS., et.al	2024	2023	2019–2025	Cross sectional	Teknaf/Ukhia Cox’s Bazar	Bangladesh	South Asia	Asia	Refugee camp	Adults, and children	Adults and children	Clinical examination and Semi-structured questions	Clinical Examination Combined with Questionnaries	679	100	679	450	0.6642	66.42	0.018124
Abdullah AM., et.al	2020	2019	2019–2025	Cross sectional	Duhok Refugees’ Camps- Kurdistan Region	Iraq	Middle East	Asia	Refugee camp	Skin patients	Patients	clinical features of the patients and sometimes microscopically identification or by using dermatoscope	Clinical Examination Combined with Questionnaries	6264	100	6264	342	0.0545	5.45	0.00286816
Zinszer K, and Abuzerr S.	2024	2024	2019–2025	Cross sectional	Gaza	Palestine	West Asia	Asia	IDP	Population	Population	structured questions	Questionnaire-Based/Interview Methods	1500	100	1500	38	0.025	2.5	0.00403113
Kortas AZ., et.al	2017	2015	2014–2018	Cross sectional	Germany	Germany	Central Europe	Europe	Asylum seekers	Population	Population	physical examination	Physical Examination Only	2602	100	2602	44	0.017	1.7	0.00253424
Wollina U., et.al	2016	2015	2014–2018	Cross sectional	Dresden	Germany	Central Europe	Europe	Refugee camp	Population	Population	Clinical examination	Clinical examination	1100	100	1100	16	0.0145	1.45	0.00360426
Di Meco E., et.al	2018	2015/2016	2014–2018	Cross sectional	Lampedusa and Trapani-Milo	Italian	Southern Europe	Europe	Refugee camp	Patients	Patients	Clinical examination	Clinical examination	6188	100	6188	3589	0.58	58	0.00627427
Alberfkani MI, and Mero WM	2020	2018/2019	2019–2025	Cross sectional	Cham Mishko Camp, Zakho City, Duhok Province,	Iraq	Middle East	Asia	IDP	Attended the dermatology clinic and health care center o camp	Patients	physical examination and microscopic exami nation	Clinical Examination Combined with Questionnaries	1300	100	1300	585	0.45	45	0.013798
Ibrahim AM., et.al	2025	2022	2019–2025	Cross sectional	Qoloji IDP in Babile district	Somali	East Africa	Africa	IDP	school age children 5-14 years	School age children 5-14 years	Clinical examination and structured questions	Clinical Examination Combined with Questionnaries	422	100	422	63	0.1492	14.92	0.0173437
Alemu T., et.al	2022	2021	2019–2025	Cross sectional	Ranch collective site, Chagni town	Ethiopia	East Africa	Africa	IDP	Population	Population	Clinical examination	Clinical examination	33410	100	33410	1454	0.0435	4.35	0.00111596
Alberer M., et.al	2018	2014/2016	2014–2018	Cross sectional	Munich	Germany	Central Europe	Europe	Refugee camp and Asylum seekers	Population	Population	Clinical examination	Clinical examination	15137	100	15137	310	0.0205	2.05	0.00115175
